# Supplementary material for: Data on airborne bacteria and fungi emission from a conventional hospital wastewater treatment plant
Source: Data Brief. 2019 Dec 18;28:105019. doi: 10.1016/j.dib.2019.105019 (PMC6940687; doi:10.1016/j.dib.2019.105019)
Supplement: Multimedia component 1 [file mmc1.zip]

Archive with 1 entries (1 files):
- raw data.sav
